# Supplementary material for: Metabolic Blockade-Based Genome Mining of Malbranchea circinata SDU050: Discovery of Diverse Secondary Metabolites
Source: Mar Drugs. 2025 Jan 20;23(1):50. doi: 10.3390/md23010050 (PMC11766578; doi:10.3390/md23010050)
Supplement: Supplementary file 1 [file marinedrugs-23-00050-s001.zip]

Archive with 1 entries (1 files):
- marinedrugs-3427193-supplementary.pdf
